# Supplementary material for: Natural epialleles of Arabidopsis SUPERMAN display superwoman phenotypes
Source: Commun Biol. 2020 Dec 15;3:772. doi: 10.1038/s42003-020-01525-9 (PMC7738503; doi:10.1038/s42003-020-01525-9)
Supplement: Supplementary file 4 — Supplementary Data 1 [file 42003_2020_1525_MOESM4_ESM.xlsx]

## Sheet: Fig 1k
Fig. 1K Seed count/silique from random(n=20) normal, multilocular and curly siliques respectively
Sillique number	WT	Multilocular	Curly/unfused
1	52	90	4
2	62	70	6
3	52	85	11
4	52	117	8
5	52	82	20
6	63	69	14
7	61	69	9
8	66	83	6
9	52	98	16
10	64	80	9
11	63	91	8
12	54	100	4
13	56	83	7
14	54	82	3
15	58	71	3
16	57	94	8
17	63	71	7
18	51	80	12
19	52	121	18
20	53	88	5
