# Supplementary material for: Natural epialleles of Arabidopsis SUPERMAN display superwoman phenotypes
Source: Commun Biol. 2020 Dec 15;3:772. doi: 10.1038/s42003-020-01525-9 (PMC7738503; doi:10.1038/s42003-020-01525-9)
Supplement: Supplementary file 5 — Supplementary Data 2 [file 42003_2020_1525_MOESM5_ESM.xlsx]

## Sheet: dedup_profile_wa1_sup(15kb mpg)
						Biological replicate 1				Biological replicate 2
						eur_R1		eur_R2		Fas_R1		Fas_R2
Chr	Position	Strand	Context	seq	coord	Met	Unmet	Met	Unmet	Met	Unmet	Met	Unmet	Met_total	Unmet_total	Total covered	% of methylation	Met call
3	8242222	+	CHH	CCA	-282	0	1	0	0	1	2	0	0	1	3	4	25					Criteria for methylation calls
3	8242223	+	CHH	CAA	-281	0	1	0	0	1	2	0	0	1	3	4	25
3	8242226	-	CHH	CTT	-278	0	3	0	0	0	5	1	0	1	8	9	11.1111	0
3	8242230	+	CHG	CAG	-274	0	1	0	0	1	2	2	0	3	3	6	50	1				Total no of reads >= 5	covered
3	8242232	-	CHG	CTG	-272	1	2	0	0	1	7	1	0	3	9	12	25	0				Total no of reads < 5	Uncovered
3	8242234	+	CHH	CTC	-270	0	0	0	0	1	2	2	0	3	2	5	60	1
3	8242236	+	CHH	CTT	-268	0	1	0	0	1	2	3	0	4	3	7	57.1429	1				Total number of methylated reads >= 5	Methylated
3	8242240	+	CHH	CAC	-264	0	1	0	0	1	2	3	0	4	3	7	57.1429	1				percentage of methylated reads > 40	Methylated
3	8242242	+	CHG	CAG	-262	0	0	0	0	1	2	3	0	4	2	6	66.6667	1				Not matching above criteria	Un methylated
3	8242244	-	CHG	CTG	-260	1	2	0	0	4	11	1	0	6	13	19	31.5789	1
3	8242246	+	CHH	CTT	-258	0	0	0	0	1	2	3	0	4	2	6	66.6667	1				Percentage of methylated reads >= 10 and <= 60	Methylated(hemi)
3	8242251	+	CHH	CAC	-253	0	0	0	0	1	0	3	0	4	0	4	100					Percentage of methylated reads >= 61	Methylated
3	8242253	+	CHH	CCA	-251	0	0	0	0	1	0	3	0	4	0	4	100
3	8242254	+	CHH	CAA	-250	0	0	0	0	1	0	3	0	4	0	4	100
3	8242258	-	CHH	CTT	-246	0	8	0	0	3	17	1	0	4	25	29	13.7931	0
3	8242260	-	CHH	CTC	-244	0	7	0	0	3	17	1	0	4	24	28	14.2857	0				0 = unmethylated
3	8242261	+	CHH	CCC	-243	0	0	0	0	0	0	6	0	6	0	6	100	1				1= methylated
3	8242262	+	CHH	CCC	-242	0	0	0	0	0	0	6	0	6	0	6	100	1
3	8242263	+	CHH	CCA	-241	0	0	1	0	0	0	6	0	7	0	7	100	1
3	8242264	+	CHH	CAA	-240	0	0	2	0	0	0	7	0	9	0	9	100	1
3	8242267	+	CHH	CCC	-237	1	0	2	0	0	0	9	0	12	0	12	100	1
3	8242268	+	CHH	CCT	-236	1	0	2	0	0	0	9	0	12	0	12	100	1
3	8242269	+	CHH	CTA	-235	1	0	2	0	0	0	9	0	12	0	12	100	1
3	8242273	+	CHH	CAT	-231	1	1	2	0	1	0	10	0	14	1	15	93.3333	1
3	8242276	+	CHH	CAC	-228	1	1	3	0	1	0	10	0	15	1	16	93.75	1
3	8242278	+	CHH	CAC	-226	1	1	3	0	1	0	10	0	15	1	16	93.75	1
3	8242280	+	CHH	CAC	-224	2	0	3	0	1	0	10	0	16	0	16	100	1
3	8242282	+	CHH	CAC	-222	2	0	3	0	1	1	10	0	16	1	17	94.1176	1
3	8242284	+	CHH	CCT	-220	2	0	4	0	1	1	10	0	17	1	18	94.4444	1
3	8242285	+	CHH	CTC	-219	2	0	3	1	2	0	10	0	17	1	18	94.4444	1
3	8242287	+	CHH	CTC	-217	2	0	3	1	2	0	11	0	18	1	19	94.7368	1
3	8242289	+	CHH	CTC	-215	3	0	4	0	2	0	10	1	19	1	20	95	1
3	8242291	+	CHH	CTC	-213	4	0	3	1	2	0	10	1	19	2	21	90.4762	1
3	8242293	+	CHH	CAT	-211	3	2	4	0	2	0	11	0	20	2	22	90.9091	1
3	8242296	+	CHH	CTC	-208	6	0	4	0	3	0	11	1	24	1	25	96	1
3	8242298	+	CHH	CTA	-206	6	0	4	0	3	0	11	1	24	1	25	96	1
3	8242304	+	CHH	CTC	-200	6	0	4	0	3	0	10	1	23	1	24	95.8333	1
3	8242306	+	CHH	CTC	-198	5	1	5	0	3	0	10	1	23	2	25	92	1
3	8242308	+	CHH	CTC	-196	6	0	4	1	1	2	11	0	22	3	25	88	1
3	8242310	+	CHH	CTC	-194	6	0	5	0	2	1	11	0	24	1	25	96	1
3	8242312	+	CHH	CTC	-192	6	0	5	0	3	0	10	0	24	0	24	100	1
3	8242314	+	CHH	CTC	-190	6	0	5	0	3	0	10	0	24	0	24	100	1
3	8242316	+	CHH	CTC	-188	6	0	3	1	3	0	9	1	21	2	23	91.3043	1
3	8242318	+	CHH	CTA	-186	6	0	4	0	3	0	9	1	22	1	23	95.6522	1
3	8242322	-	CHH	CTT	-182	15	8	0	0	24	10	1	0	40	18	58	68.9655	1
3	8242324	-	CHH	CTC	-180	12	10	0	0	19	13	0	0	31	23	54	57.4074	1
3	8242326	+	CHG	CAG	-178	6	0	2	0	1	0	8	0	17	0	17	100	1
3	8242328	-	CHG	CTG	-176	21	2	0	0	29	4	0	0	50	6	56	89.2857	1
3	8242330	+	CHG	CAG	-174	6	0	2	0	3	0	7	0	18	0	18	100	1
3	8242332	-	CHG	CTG	-172	21	2	0	0	28	5	1	0	50	7	57	87.7193	1
3	8242334	+	CHH	CAT	-170	6	0	2	0	2	1	7	0	17	1	18	94.4444	1
3	8242338	-	CHH	CTA	-166	14	10	0	0	21	10	1	0	36	20	56	64.2857	1
3	8242345	+	CHH	CTT	-159	6	3	2	0	2	1	6	0	16	4	20	80	1
3	8242349	-	CHH	CTA	-155	14	6	0	0	18	8	1	0	33	14	47	70.2128	1
3	8242356	+	CHH	CCC	-148	4	5	1	0	1	2	4	0	10	7	17	58.8235	1
3	8242357	+	CHH	CCA	-147	4	5	1	0	2	1	4	0	11	6	17	64.7059	1
3	8242358	+	CHG	CAG	-146	7	2	1	0	2	1	4	0	14	3	17	82.3529	1
3	8242360	-	CHG	CTG	-144	16	4	0	0	20	4	1	0	37	8	45	82.2222	1
3	8242361	-	CHH	CCT	-143	6	13	0	0	12	12	1	0	19	25	44	43.1818	1
3	8242362	-	CHH	CCC	-142	5	14	0	0	7	16	1	0	13	30	43	30.2326	1
3	8242363	-	CHH	CCC	-141	5	16	0	0	8	14	1	0	14	30	44	31.8182	1
3	8242370	-	CHH	CTT	-134	4	15	0	0	4	14	1	0	9	29	38	23.6842	1
3	8242372	-	CHH	CAC	-132	3	14	0	0	7	11	1	0	11	25	36	30.5556	1
3	8242374	-	CHH	CTC	-130	4	14	0	0	7	11	1	0	12	25	37	32.4324	1
3	8242377	+	CHH	CAT	-127	0	13	0	0	1	0	3	0	4	13	17	23.5294	0
3	8242380	+	CHH	CTT	-124	2	11	0	0	1	0	3	0	6	11	17	35.2941	1
3	8242385	+	CHG	CAG	-119	7	6	0	0	1	0	3	0	11	6	17	64.7059	1
3	8242387	-	CHG	CTG	-117	10	11	0	0	9	4	1	0	20	15	35	57.1429	1
3	8242390	+	CHH	CTT	-114	1	12	0	0	1	0	2	0	4	12	16	25	0
3	8242394	+	CHH	CAA	-110	0	12	0	0	1	0	1	0	2	12	14	14.2857	0
3	8242398	+	CHH	CAC	-106	0	12	0	0	1	0	1	0	2	12	14	14.2857	0
3	8242400	+	CHH	CTT	-104	0	12	0	0	1	0	1	0	2	12	14	14.2857	0
3	8242404	-	CHH	CAA	-100	3	16	0	0	3	6	1	0	7	22	29	24.1379	1
3	8242405	+	CHH	CTT	-99	0	10	0	0	0	1	1	0	1	11	12	8.33333	0
3	8242415	+	CHG	CTG	-89	10	2	1	0	0	0	1	0	12	2	14	85.7143	1
3	8242417	-	CHG	CAG	-87	14	3	0	0	5	3	0	0	19	6	25	76	1
3	8242420	-	CHH	CAT	-84	1	16	0	0	0	7	0	0	1	23	24	4.16667	0
3	8242423	+	CHH	CCA	-81	0	8	1	0	0	0	0	0	1	8	9	11.1111	0
3	8242424	+	CHH	CAC	-80	0	8	1	0	0	0	0	0	1	8	9	11.1111	0
3	8242426	+	CHH	CAA	-78	3	5	1	0	0	0	0	0	4	5	9	44.4444	1
3	8242431	+	CHH	CAT	-73	0	9	1	0	0	1	0	0	1	10	11	9.09091	0
3	8242436	+	CHH	CTA	-68	0	10	1	0	0	1	0	0	1	11	12	8.33333	0
3	8242439	-	CHH	CTA	-65	0	20	0	0	1	2	0	0	1	22	23	4.34783	0
3	8242442	+	CHH	CTA	-62	2	8	1	0	0	1	0	0	3	9	12	25	0
3	8242446	+	CHH	CTT	-58	0	10	1	0	0	2	0	0	1	12	13	7.69231	0
3	8242455	+	CHH	CTT	-49	0	11	1	0	0	2	0	0	1	13	14	7.14286	0
3	8242460	+	CHH	CAA	-44	4	7	1	0	0	2	0	0	5	9	14	35.7143	1
3	8242472	+	CHH	CTA	-32	2	6	0	0	0	4	0	0	2	10	12	16.6667	0
3	8242475	-	CHH	CTA	-29	8	8	0	0	0	1	0	0	8	9	17	47.0588	1
3	8242476	+	CHH	CAT	-28	0	8	0	0	0	4	0	0	0	12	12	0	0
3	8242480	-	CHH	CTA	-24	8	8	0	0	0	1	0	0	8	9	17	47.0588	1
3	8242481	+	CHH	CCA	-23	0	8	0	0	0	4	0	0	0	12	12	0	0
3	8242482	+	CHH	CAA	-22	4	4	0	0	2	2	0	0	6	6	12	50	1
3	8242488	-	CHH	CTT	-16	3	11	0	0	0	2	0	0	3	13	16	18.75	0
3	8242492	-	CHH	CTT	-12	9	5	0	0	0	2	0	0	9	7	16	56.25	1
3	8242494	-	CHH	CTC	-10	3	10	0	0	0	2	0	0	3	12	15	20	0
3	8242495	+	CHH	CTT	-9	0	4	0	0	1	6	0	0	1	10	11	9.09091	0
3	8242498	-	CHH	CAA	-6	4	9	0	0	0	2	0	0	4	11	15	26.6667	0
3	8242499	+	CHH	CAC	-5	0	4	0	0	1	7	0	0	1	11	12	8.33333	0
3	8242501	+	CHH	CAT	-3	0	3	0	0	2	7	0	0	2	10	12	16.6667	0
3	8242506	-	CHH	CAT	3	0	15	0	0	0	2	0	0	0	17	17	0	0
3	8242507	-	CHH	CCA	4	0	15	0	0	0	3	0	0	0	18	18	0	0
3	8242509	-	CHH	CTC	6	4	11	0	0	0	3	0	0	4	14	18	22.2222	0
3	8242511	-	CHH	CTC	8	0	14	0	0	0	3	0	0	0	17	17	0	0
3	8242514	+	CHH	CAA	11	1	1	0	0	2	11	0	0	3	12	15	20	0
3	8242518	+	CHG	CAG	15	3	0	0	0	11	4	0	0	14	4	18	77.7778	1
3	8242520	-	CHG	CTG	17	9	5	0	0	0	3	0	0	9	8	17	52.9412	1
3	8242521	+	CHH	CAT	18	0	3	0	0	1	15	0	0	1	18	19	5.26316	0
3	8242525	-	CHH	CTA	22	9	6	0	0	1	2	0	0	10	8	18	55.5556	1
3	8242527	-	CHH	CTC	24	0	15	0	0	0	3	0	0	0	18	18	0	0
3	8242530	-	CHH	CAA	27	11	6	0	0	1	2	0	0	12	8	20	60	1
3	8242532	-	CHH	CTC	29	1	16	0	0	0	3	0	0	1	19	20	5	0
3	8242533	-	CHH	CCT	30	0	17	0	0	0	3	0	0	0	20	20	0	0
3	8242536	+	CHG	CAG	33	5	1	0	0	5	11	0	0	10	12	22	45.4545	1
3	8242538	-	CHG	CTG	35	12	5	0	0	0	3	0	0	12	8	20	60	1
3	8242539	+	CHH	CTT	36	0	6	0	0	1	16	0	0	1	22	23	4.34783	0
3	8242542	+	CHH	CTA	39	2	4	0	0	10	7	0	0	12	11	23	52.1739	1
3	8242546	-	CHH	CAT	43	0	15	0	0	0	3	0	0	0	18	18	0	0
3	8242547	-	CHH	CCA	44	0	15	0	0	0	3	0	0	0	18	18	0	0
3	8242548	+	CHG	CCG	45	4	1	0	0	10	7	0	0	14	8	22	63.6364	1
3	8242549	+	CG	CGT	46	6	0	0	0	14	3	0	0	20	3	23	86.9565	1
3	8242550	-	CG	CGG	47	15	0	0	0	3	0	0	0	18	0	18	100	1
3	8242552	-	CHH	CAC	49	0	15	0	0	1	2	0	0	1	17	18	5.55556	0
3	8242553	+	CHH	CAA	50	5	1	0	0	9	6	0	0	14	7	21	66.6667	1
3	8242556	-	CHH	CTT	53	0	15	0	0	0	3	0	0	0	18	18	0	0
3	8242559	+	CHH	CTT	56	0	10	0	0	0	15	0	0	0	25	25	0	0
3	8242562	+	CHH	CAC	59	0	10	0	0	0	14	0	0	0	24	24	0	0
3	8242564	+	CHH	CCA	61	1	11	0	0	0	14	0	0	1	25	26	3.84615	0
3	8242565	+	CHH	CAT	62	1	12	0	0	0	14	0	0	1	26	27	3.7037	0
3	8242568	-	CHH	CAT	65	0	13	0	0	0	3	0	0	0	16	16	0	0
3	8242569	-	CHH	CCA	66	1	12	0	0	0	3	0	0	1	15	16	6.25	0
3	8242571	-	CHH	CTC	68	1	12	0	0	0	3	0	0	1	15	16	6.25	0
3	8242572	+	CHH	CTA	69	4	10	0	0	5	9	0	0	9	19	28	32.1429	1
3	8242576	-	CHH	CAT	73	0	15	0	0	0	3	0	0	0	18	18	0	0
3	8242577	-	CHH	CCA	74	2	13	0	0	1	2	0	0	3	15	18	16.6667	0
3	8242579	-	CHH	CTC	76	0	15	0	0	1	2	1	0	2	17	19	10.5263	0
3	8242585	-	CHH	CAT	82	0	14	0	0	0	3	1	0	1	17	18	5.55556	0
3	8242592	-	CHH	CAA	89	3	10	0	0	0	2	0	0	3	12	15	20	0
3	8242593	+	CHH	CCA	90	0	15	0	0	0	16	0	0	0	31	31	0	0
3	8242594	+	CHH	CAA	91	8	7	0	0	10	6	0	0	18	13	31	58.0645	1
3	8242597	+	CHG	CAG	94	12	3	0	0	12	5	0	0	24	8	32	75	1
3	8242599	-	CHG	CTG	96	12	1	0	0	2	0	0	0	14	1	15	93.3333	1
3	8242600	-	CHH	CCT	97	0	13	0	0	0	2	0	0	0	15	15	0	0
3	8242603	+	CHH	CAT	100	0	15	0	0	1	15	0	0	1	30	31	3.22581	0
3	8242606	-	CHH	CAT	103	0	13	0	0	0	2	0	0	0	15	15	0	0
3	8242612	+	CHH	CTT	109	1	17	0	0	2	14	0	0	3	31	34	8.82353	0
3	8242615	+	CHH	CTA	112	10	8	0	0	8	7	0	0	18	15	33	54.5455	1
3	8242618	-	CHH	CTA	115	4	9	0	0	3	5	0	0	7	14	21	33.3333	1
3	8242619	-	CHH	CCT	116	0	13	0	0	0	8	0	0	0	21	21	0	0
3	8242620	-	CHH	CCC	117	0	13	0	0	0	9	0	0	0	22	22	0	0
3	8242625	+	CHH	CAT	122	0	17	0	0	2	11	0	0	2	28	30	6.66667	0
3	8242628	-	CHH	CAT	125	2	10	0	0	1	14	0	0	3	24	27	11.1111	0
3	8242629	-	CHH	CCA	126	0	12	0	0	0	15	0	0	0	27	27	0	0
3	8242630	+	CHH	CCA	127	0	17	0	0	0	13	0	0	0	30	30	0	0
3	8242631	+	CHH	CAC	128	3	14	0	0	1	12	0	0	4	26	30	13.3333	0
3	8242633	+	CHH	CCA	130	1	16	0	0	1	12	0	0	2	28	30	6.66667	0
3	8242634	+	CHH	CAA	131	11	6	0	0	6	7	0	0	17	13	30	56.6667	1
3	8242637	-	CHH	CTT	134	0	9	0	0	1	17	0	0	1	26	27	3.7037	0
3	8242640	+	CHH	CCT	137	0	17	0	0	1	13	0	0	1	30	31	3.22581	0
3	8242641	+	CHH	CTA	138	4	14	0	0	2	13	0	0	6	27	33	18.1818	1
3	8242644	+	CHH	CAC	141	1	16	0	0	2	13	0	0	3	29	32	9.375	0
3	8242646	+	CHH	CTT	143	5	12	0	0	4	11	0	0	9	23	32	28.125	1
3	8242649	-	CHH	CAA	146	2	3	0	0	9	17	0	0	11	20	31	35.4839	1
3	8242650	+	CHG	CAG	147	14	2	0	0	6	7	0	0	20	9	29	68.9655	1
3	8242652	-	CHG	CTG	149	4	1	0	0	15	11	0	0	19	12	31	61.2903	1
3	8242653	+	CHH	CTT	150	1	16	0	0	0	14	0	0	1	30	31	3.22581	0
3	8242656	+	CHG	CTG	153	17	0	0	0	12	2	0	0	29	2	31	93.5484	1
3	8242658	-	CHG	CAG	155	3	0	0	0	21	8	0	0	24	8	32	75	1
3	8242659	+	CHH	CAA	156	5	0	0	0	4	9	0	0	9	9	18	50	1
3	8242664	-	CHH	CTT	161	1	2	0	0	1	28	0	0	2	30	32	6.25	0
3	8242665	-	CHH	CCT	162	1	2	0	0	0	29	0	0	1	31	32	3.125	0
3	8242666	-	CHH	CCC	163	1	2	0	0	0	29	0	0	1	31	32	3.125	0
3	8242671	+	CHG	CAG	168	1	2	0	0	6	10	0	0	7	12	19	36.8421	1
3	8242673	-	CHG	CTG	170	3	3	0	0	20	11	0	0	23	14	37	62.1622	1
3	8242676	+	CG	CGG	173	4	0	0	0	16	1	0	0	20	1	21	95.2381	1
3	8242677	-	CG	CGA	174	5	1	0	0	30	2	0	0	35	3	38	92.1053	1
3	8242678	-	CHG	CCG	175	1	4	0	0	5	29	0	0	6	33	39	15.3846	1
3	8242679	+	CHH	CTC	176	1	3	0	0	3	14	0	0	4	17	21	19.0476	0
3	8242681	+	CHH	CAA	178	4	0	0	0	9	8	0	0	13	8	21	61.9048	1
3	8242684	-	CHH	CTT	181	0	4	0	0	0	33	0	0	0	37	37	0	0
3	8242685	+	CHH	CAC	182	1	3	0	0	1	14	0	0	2	17	19	10.5263	0
3	8242687	+	CHH	CTT	184	0	4	0	0	1	14	0	0	1	18	19	5.26316	0
3	8242690	-	CHH	CAA	187	3	1	0	0	14	23	0	0	17	24	41	41.4634	1
3	8242691	-	CHH	CCA	188	2	2	0	0	7	29	0	0	9	31	40	22.5	1
3	8242693	-	CHH	CAC	190	1	7	0	0	7	29	0	0	8	36	44	18.1818	1
3	8242694	-	CHH	CCA	191	1	7	0	0	1	36	0	0	2	43	45	4.44444	0
3	8242695	+	CHH	CCA	192	0	3	0	0	0	13	0	0	0	16	16	0	0
3	8242696	+	CHH	CAC	193	1	2	0	0	2	11	0	0	3	13	16	18.75	0
3	8242698	+	CHH	CAT	195	0	2	0	0	2	10	0	0	2	12	14	14.2857	0
3	8242701	-	CHH	CAT	198	1	8	0	0	1	37	0	0	2	45	47	4.25532	0
3	8242705	-	CHH	CAT	202	0	8	0	0	0	37	0	0	0	45	45	0	0
3	8242708	+	CHH	CAC	205	0	2	0	0	0	9	0	0	0	11	11	0	0
3	8242710	+	CHG	CAG	207	0	1	0	0	7	0	0	0	7	1	8	87.5	1
3	8242712	-	CHG	CTG	209	7	1	0	0	33	3	0	0	40	4	44	90.9091	1
3	8242715	-	CHH	CTT	212	1	7	0	0	3	35	0	0	4	42	46	8.69565	0
3	8242717	-	CHH	CTC	214	4	4	0	0	7	32	0	0	11	36	47	23.4043	1
3	8242719	+	CHG	CAG	216	0	0	0	0	5	0	1	0	6	0	6	100	1
3	8242721	-	CHG	CTG	218	8	0	0	0	33	7	0	0	41	7	48	85.4167	1
3	8242723	-	CHH	CTC	220	0	8	0	0	0	42	0	0	0	50	50	0	0
3	8242724	+	CHH	CAA	221	0	0	0	0	1	1	4	0	5	1	6	83.3333	1
3	8242727	-	CHH	CTT	224	1	7	0	0	7	36	0	0	8	43	51	15.6863	1
3	8242729	+	CHH	CTC	226	0	0	0	0	0	2	6	0	6	2	8	75	1
3	8242731	+	CHG	CAG	228	0	0	0	0	3	0	7	0	10	0	10	100	1
3	8242733	-	CHG	CTG	230	8	0	0	0	34	9	0	0	42	9	51	82.3529	1
3	8242738	+	CHH	CAA	235	0	0	0	0	0	3	12	0	12	3	15	80	1
3	8242741	+	CHG	CAG	238	0	0	0	0	2	0	14	0	16	0	16	100	1
3	8242743	-	CHG	CTG	240	7	1	0	0	34	20	0	0	41	21	62	66.129	1
3	8242745	+	CHH	CTC	242	0	0	0	0	1	1	17	0	18	1	19	94.7368	1
3	8242747	+	CHH	CCA	244	0	0	0	0	1	1	19	0	20	1	21	95.2381	1
3	8242748	+	CHH	CAT	245	0	0	0	0	0	2	20	0	20	2	22	90.9091	1
3	8242751	+	CHH	CAT	248	0	0	0	0	0	2	22	0	22	2	24	91.6667	1
3	8242754	+	CHH	CAT	251	0	0	0	0	0	2	24	0	24	2	26	92.3077	1
3	8242757	+	CHH	CTT	254	0	0	0	0	0	2	26	0	26	2	28	92.8571	1
3	8242760	+	CHH	CAA	257	0	0	0	0	0	2	28	0	28	2	30	93.3333	1
3	8242763	+	CHH	CAC	260	0	0	0	0	0	1	30	0	30	1	31	96.7742	1
3	8242765	+	CHH	CCT	262	0	0	0	0	0	1	31	0	31	1	32	96.875	1
3	8242766	+	CHH	CTT	263	0	0	0	0	1	0	31	0	32	0	32	100	1
3	8242769	+	CHH	CTC	266	0	0	0	0	0	1	33	0	33	1	34	97.0588	1
3	8242771	+	CHH	CCT	268	0	0	0	0	1	0	34	0	35	0	35	100	1
3	8242772	+	CHH	CTC	269	0	0	0	0	1	0	35	0	36	0	36	100	1
3	8242774	+	CHH	CCT	271	0	0	0	0	0	1	36	0	36	1	37	97.2973	1
3	8242775	+	CHH	CTT	272	0	0	0	0	1	0	36	0	37	0	37	100	1
3	8242779	+	CHH	CCC	276	0	0	0	0	1	0	36	0	37	0	37	100	1
3	8242780	+	CHH	CCT	277	0	0	0	0	0	1	36	0	36	1	37	97.2973	1
3	8242781	+	CHH	CTA	278	0	0	0	0	1	0	36	0	37	0	37	100	1
3	8242785	+	CHH	CCC	282	0	0	0	0	0	1	38	0	38	1	39	97.4359	1
3	8242786	+	CHH	CCT	283	0	0	1	0	0	1	38	0	39	1	40	97.5	1
3	8242787	+	CHH	CTA	284	0	0	1	0	1	0	38	0	40	0	40	100	1
3	8242794	+	CHH	CTC	291	0	0	3	0	0	1	38	0	41	1	42	97.619	1
3	8242796	+	CHH	CTT	293	0	0	5	0	1	0	38	0	44	0	44	100	1
3	8242800	+	CHH	CTC	297	0	0	7	0	0	1	39	0	46	1	47	97.8723	1
3	8242802	+	CHH	CAA	299	0	0	7	0	1	0	40	0	48	0	48	100	1
3	8242805	+	CHH	CCA	302	0	0	7	0	0	1	39	0	46	1	47	97.8723	1
3	8242806	+	CHH	CAT	303	0	0	7	0	0	1	39	0	46	1	47	97.8723	1
3	8242809	-	CHH	CAT	306	0	24	0	0	1	67	0	0	1	91	92	1.08696	0
3	8242810	-	CHH	CCA	307	0	24	0	0	2	66	0	0	2	90	92	2.17391	0
3	8242811	+	CHH	CAA	308	0	0	7	0	1	0	38	0	46	0	46	100	1
3	8242815	+	CHH	CTC	312	0	0	7	0	0	1	39	0	46	1	47	97.8723	1
3	8242817	+	CHH	CTC	314	0	0	8	0	0	1	38	1	46	2	48	95.8333	1
3	8242819	+	CHH	CCT	316	0	0	8	0	0	1	39	1	47	2	49	95.9184	1
3	8242820	+	CHH	CTC	317	0	0	8	0	0	1	40	0	48	1	49	97.9592	1
3	8242822	+	CHH	CCT	319	0	0	8	0	0	1	39	0	47	1	48	97.9167	1
3	8242823	+	CHH	CTC	320	0	0	8	0	1	0	38	1	47	1	48	97.9167	1
3	8242825	+	CHH	CCT	322	0	0	8	0	0	1	38	1	46	2	48	95.8333	1
3	8242826	+	CHH	CTC	323	0	0	8	0	0	1	40	0	48	1	49	97.9592	1
3	8242828	+	CHH	CAT	325	0	0	8	0	0	1	39	0	47	1	48	97.9167	1
3	8242831	+	CHH	CAT	328	0	0	8	0	0	1	36	2	44	3	47	93.617	1
3	8242835	+	CHH	CTC	332	0	0	8	1	0	1	34	3	42	5	47	89.3617	1
3	8242837	+	CHH	CCT	334	0	0	10	0	0	1	34	2	44	3	47	93.617	1
3	8242838	+	CHH	CTC	335	0	0	9	1	0	1	34	1	43	3	46	93.4783	1
3	8242840	+	CHH	CTA	337	0	0	10	1	1	0	31	2	42	3	45	93.3333	1
3	8242844	+	CHH	CCC	341	0	0	10	1	0	1	31	3	41	5	46	89.1304	1
3	8242845	+	CHH	CCT	342	0	0	11	0	0	1	30	3	41	4	45	91.1111	1
3	8242846	+	CHH	CTA	343	0	0	9	1	1	0	27	4	37	5	42	88.0952	1
3	8242852	+	CHH	CCA	349	0	0	11	0	0	1	25	2	36	3	39	92.3077	1
3	8242853	+	CHH	CAA	350	0	0	9	2	0	1	25	2	34	5	39	87.1795	1
3	8242856	+	CHH	CCC	353	0	0	9	2	0	1	22	2	31	5	36	86.1111	1
3	8242857	+	CHH	CCT	354	0	1	10	1	0	1	19	1	29	4	33	87.8788	1
3	8242858	+	CHH	CTT	355	0	1	10	1	0	0	18	1	28	3	31	90.3226	1
3	8242862	+	CHH	CTC	359	0	1	9	1	0	0	15	1	24	3	27	88.8889	1
3	8242864	+	CHH	CCT	361	0	1	6	2	0	0	10	2	16	5	21	76.1905	1
3	8242865	+	CHH	CTC	362	1	0	7	0	0	0	10	1	18	1	19	94.7368	1
3	8242867	+	CHH	CCA	364	0	1	4	2	0	0	10	1	14	4	18	77.7778	1
3	8242868	+	CHH	CAT	365	0	1	4	2	0	0	10	1	14	4	18	77.7778	1
3	8242871	+	CHH	CCT	368	0	1	3	1	0	0	8	1	11	3	14	78.5714	1
3	8242872	+	CHH	CTC	369	0	1	3	0	0	0	6	1	9	2	11	81.8182	1
3	8242874	+	CHH	CAC	371	1	0	3	0	0	0	7	0	11	0	11	100	1
3	8242876	+	CHH	CCA	373	0	1	1	0	0	0	5	0	6	1	7	85.7143	1
3	8242877	+	CHH	CAA	374	0	1	1	0	0	0	5	0	6	1	7	85.7143	1
3	8242880	-	CHH	CTT	377	1	20	0	0	1	44	0	0	2	64	66	3.0303	0
3	8242886	-	CHH	CTA	383	21	7	0	0	30	16	0	0	51	23	74	68.9189	1
3	8242887	-	CHH	CCT	384	0	29	0	0	0	46	0	0	0	75	75	0	0
3	8242888	-	CHH	CCC	385	0	31	0	0	0	45	0	0	0	76	76	0	0
3	8242889	+	CHG	CAG	386	0	1	1	0	0	0	0	0	1	1	2	50
3	8242891	-	CHG	CTG	388	10	21	0	0	10	33	0	0	20	54	74	27.027	1
3	8242892	-	CHH	CCT	389	0	30	0	0	0	42	0	0	0	72	72	0	0
3	8242896	-	CHH	CAA	393	7	20	0	0	6	34	0	0	13	54	67	19.403	1
3	8242899	+	CHG	CCG	396	2	1	1	0	0	1	0	0	3	2	5	60	1
3	8242900	+	CG	CGT	397	3	0	1	0	0	1	0	0	4	1	5	80	1
3	8242901	-	CG	CGG	398	18	8	0	0	20	19	0	0	38	27	65	58.4615	1
3	8242904	+	CHH	CCT	401	0	6	1	0	0	1	0	0	1	7	8	12.5	0
3	8242905	+	CHH	CTT	402	0	6	1	0	0	2	0	0	1	8	9	11.1111	0
3	8242908	-	CHH	CAA	405	4	23	0	0	14	23	0	0	18	46	64	28.125	1
3	8242910	-	CHH	CTC	407	1	26	0	0	0	36	0	0	1	62	63	1.5873	0
3	8242911	+	CHH	CCC	408	0	6	1	0	0	2	0	0	1	8	9	11.1111	0
3	8242912	+	CHH	CCC	409	0	6	1	0	0	2	0	0	1	8	9	11.1111	0
3	8242913	+	CHH	CCA	410	0	6	1	0	0	2	0	0	1	8	9	11.1111	0
3	8242914	+	CHH	CAA	411	0	6	1	0	1	1	0	0	2	7	9	22.2222	0
3	8242917	-	CHH	CTT	414	0	28	0	0	1	33	0	0	1	61	62	1.6129	0
3	8242919	+	CHH	CAA	416	1	5	1	0	1	1	0	0	3	6	9	33.3333	0
3	8242924	+	CHH	CAT	421	0	6	1	0	0	2	0	0	1	8	9	11.1111	0
3	8242928	+	CHH	CAC	425	0	6	1	0	0	2	0	0	1	8	9	11.1111	0
3	8242930	+	CHH	CCA	427	0	6	1	0	1	1	0	0	2	7	9	22.2222	0
3	8242931	+	CHG	CAG	428	4	2	0	0	1	1	0	0	5	3	8	62.5	1
3	8242933	-	CHG	CTG	430	15	9	0	0	20	7	0	0	35	16	51	68.6275	1
3	8242938	+	CG	CGC	435	6	0	0	0	2	1	0	0	8	1	9	88.8889	1
3	8242939	-	CG	CGT	436	19	5	0	0	19	3	0	0	38	8	46	82.6087	1
3	8242940	+	CHH	CTT	437	0	6	0	0	0	2	0	0	0	8	8	0	0
3	8242943	-	CHH	CAA	440	6	18	0	0	6	13	0	0	12	31	43	27.907	1
3	8242947	-	CHH	CTT	444	1	23	0	0	3	13	0	0	4	36	40	10	0
3	8242949	+	CHH	CTA	446	3	4	0	0	0	3	0	0	3	7	10	30	0
3	8242953	-	CHH	CTT	450	0	24	0	0	0	12	0	0	0	36	36	0	0
3	8242958	+	CHH	CAT	455	0	4	0	0	0	4	0	0	0	8	8	0	0
3	8242961	+	CHH	CTC	458	0	5	0	0	0	5	0	0	0	10	10	0	0
3	8242963	+	CHH	CTT	460	0	4	0	0	0	5	0	0	0	9	9	0	0
3	8242969	-	CHH	CTA	466	3	16	0	0	3	6	0	0	6	22	28	21.4286	1
3	8242971	-	CHH	CAC	468	2	17	0	0	3	6	0	0	5	23	28	17.8571	1
3	8242972	-	CHH	CCA	469	2	17	0	0	2	6	0	0	4	23	27	14.8148	0
3	8242974	-	CHH	CTC	471	0	19	0	0	0	7	0	0	0	26	26	0	0
3	8242975	-	CHH	CCT	472	0	18	0	0	0	7	0	0	0	25	25	0	0
3	8242976	+	CHG	CTG	473	2	2	0	0	1	7	0	0	3	9	12	25	0
3	8242978	-	CHG	CAG	475	7	10	0	0	1	5	0	0	8	15	23	34.7826	1
3	8242979	-	CHH	CCA	476	1	17	0	0	1	5	0	0	2	22	24	8.33333	0
3	8242981	-	CHH	CTC	478	0	18	0	0	2	3	0	0	2	21	23	8.69565	0
3	8242983	-	CHH	CTC	480	1	17	0	0	0	5	0	0	1	22	23	4.34783	0
3	8242984	-	CHH	CCT	481	0	17	0	0	0	5	0	0	0	22	22	0	0
3	8242985	+	CHH	CTA	482	1	4	0	0	3	7	0	0	4	11	15	26.6667	0
3	8242988	+	CHH	CAA	485	0	5	0	0	0	13	0	0	0	18	18	0	0
3	8242991	-	CHH	CTT	488	0	13	0	0	0	4	0	0	0	17	17	0	0
3	8242992	-	CHH	CCT	489	0	13	0	0	0	4	0	0	0	17	17	0	0
3	8242995	+	CHH	CAC	492	0	6	0	0	0	14	0	0	0	20	20	0	0
3	8242997	+	CHH	CCA	494	0	6	0	0	0	15	0	0	0	21	21	0	0
3	8242998	+	CHG	CAG	495	2	3	0	0	7	8	0	0	9	11	20	45	1
3	8243000	-	CHG	CTG	497	8	3	0	0	2	1	0	0	10	4	14	71.4286	1
3	8243005	-	CHH	CTT	502	0	12	0	0	1	2	0	0	1	14	15	6.66667	0
3	8243008	-	CHH	CAT	505	0	11	0	0	0	3	0	0	0	14	14	0	0
3	8243009	+	CHH	CTT	506	0	8	0	0	1	15	0	0	1	23	24	4.16667	0
3	8243012	-	CHH	CAA	509	3	6	0	0	1	1	0	0	4	7	11	36.3636	0
3	8243013	+	CHH	CAA	510	2	7	0	0	0	16	0	0	2	23	25	8	0
3	8243016	-	CHH	CTT	513	0	9	0	0	0	1	0	0	0	10	10	0	0
3	8243019	+	CHH	CCT	516	0	9	0	0	0	15	0	0	0	24	24	0	0
3	8243020	+	CHG	CTG	517	5	4	0	0	9	6	0	0	14	10	24	58.3333	1
3	8243022	-	CHG	CAG	519	8	1	0	0	1	0	0	0	9	1	10	90	1
3	8243024	-	CHH	CTC	521	0	9	0	0	0	1	0	0	0	10	10	0	0
3	8243025	-	CHH	CCT	522	0	9	0	0	0	1	0	0	0	10	10	0	0
3	8243029	-	CHH	CAT	526	0	8	0	0	0	1	0	0	0	9	9	0	0
3	8243032	-	CHH	CAT	529	0	6	0	0	0	1	0	0	0	7	7	0	0
3	8243037	+	CHH	CAT	534	0	7	0	0	0	18	0	0	0	25	25	0	0
3	8243040	+	CHG	CAG	537	1	5	0	0	2	16	0	0	3	21	24	12.5	0
3	8243042	-	CHG	CTG	539	0	3	0	0	1	1	0	0	1	4	5	20	0
3	8243043	+	CHH	CTT	540	0	6	0	0	0	19	0	0	0	25	25	0	0
3	8243046	-	CHH	CAA	543	0	3	0	0	1	1	0	0	1	4	5	20	0
3	8243047	-	CHH	CCA	544	0	3	0	0	0	2	0	0	0	5	5	0	0
3	8243049	-	CHH	CTC	546	0	3	0	0	0	2	0	0	0	5	5	0	0
3	8243050	+	CHH	CTT	547	0	4	0	0	0	19	0	0	0	23	23	0	0
3	8243053	-	CHH	CAA	550	0	3	0	0	0	3	0	0	0	6	6	0	0
3	8243055	-	CHH	CTC	552	0	3	0	0	0	3	0	0	0	6	6	0	0
3	8243059	-	CHH	CAA	556	0	3	0	0	0	3	0	0	0	6	6	0	0
3	8243060	-	CHH	CCA	557	0	3	0	0	0	3	0	0	0	6	6	0	0
3	8243064	-	CHH	CAA	561	0	2	0	0	2	1	0	0	2	3	5	40	1
3	8243070	+	CG	CGA	567	0	0	0	0	0	16	0	0	0	16	16	0	0
3	8243071	-	CG	CGT	568	0	2	0	0	0	3	0	0	0	5	5	0	0
3	8243075	+	CHG	CAG	572	0	0	0	0	5	10	0	0	5	10	15	33.3333	1
3	8243077	-	CHG	CTG	574	1	1	0	0	1	2	0	0	2	3	5	40	1
3	8243079	-	CHH	CTC	576	0	2	0	0	0	3	0	0	0	5	5	0	0
3	8243080	+	CHH	CAA	577	0	0	0	0	0	13	0	0	0	13	13	0	0
3	8243083	-	CHH	CTT	580	0	2	0	0	0	3	0	0	0	5	5	0	0
3	8243086	+	CHG	CTG	583	0	0	0	0	2	10	0	0	2	10	12	16.6667	0
3	8243088	-	CHG	CAG	585	1	1	0	0	1	1	0	0	2	2	4	50
3	8243089	-	CHH	CCA	586	0	2	0	0	0	2	0	0	0	4	4	0
3	8243092	+	CHH	CTA	589	0	0	0	0	2	9	0	0	2	9	11	18.1818	0
3	8243095	-	CHH	CTA	592	0	1	0	0	0	2	0	0	0	3	3	0
3	8243098	+	CHH	CTC	595	0	0	0	0	0	10	0	0	0	10	10	0	0
3	8243100	+	CHG	CCG	597	0	0	0	0	0	9	0	0	0	9	9	0	0
3	8243101	+	CG	CGT	598	0	0	0	0	0	9	0	0	0	9	9	0	0
3	8243102	-	CG	CGG	599	0	1	0	0	0	2	0	0	0	3	3	0
3	8243106	-	CHH	CAA	603	0	1	0	0	0	2	0	0	0	3	3	0
3	8243107	-	CHH	CCA	604	0	1	0	0	0	2	0	0	0	3	3	0
3	8243108	-	CHH	CCC	605	0	1	0	0	0	2	0	0	0	3	3	0
3	8243112	+	CG	CGC	609	0	0	0	0	1	1	0	0	1	1	2	50
3	8243113	-	CG	CGA	610	0	1	0	0	0	2	0	0	0	3	3	0
3	8243114	+	CHH	CTT	611	0	0	0	0	0	2	0	0	0	2	2	0
3	8243122	-	CHH	CTA	619	0	1	0	0	0	2	0	0	0	3	3	0
3	8243125	-	CHH	CAT	622	0	1	0	0	0	3	0	0	0	4	4	0
3	8243126	-	CHH	CCA	623	0	1	0	0	0	3	0	0	0	4	4	0
3	8243133	+	CHH	CTT	630	0	0	0	0	0	2	0	0	0	2	2	0
3	8243139	+	CHH	CCA	636	0	0	0	0	0	3	0	0	0	3	3	0
3	8243140	+	CHH	CAT	637	0	0	0	0	0	3	0	0	0	3	3	0
3	8243146	-	CHH	CTT	643	0	1	0	0	1	2	0	0	1	3	4	25
3	8243147	-	CHH	CCT	644	0	1	0	0	0	3	0	0	0	4	4	0
3	8243151	+	CG	CGA	648	0	0	0	0	0	2	0	0	0	2	2	0
3	8243152	-	CG	CGA	649	0	1	0	0	0	3	0	0	0	4	4	0
3	8243155	-	CHH	CTT	652	0	1	0	0	0	4	0	0	0	5	5	0	0
3	8243158	+	CHH	CAC	655	0	0	0	0	0	3	0	0	0	3	3	0
3	8243160	+	CHH	CAA	657	0	0	0	0	0	3	0	0	0	3	3	0
3	8243165	+	CHH	CTA	662	0	0	0	0	0	3	0	0	0	3	3	0
3	8243168	-	CHH	CTA	665	0	1	0	0	0	4	0	0	0	5	5	0	0
3	8243171	-	CHH	CTT	668	0	1	0	0	0	4	0	0	0	5	5	0	0
3	8243176	-	CHH	CAT	673	0	1	0	0	0	3	0	0	0	4	4	0
3	8243179	-	CHH	CAT	676	0	1	0	0	0	3	0	0	0	4	4	0
3	8243180	+	CHH	CTT	677	0	0	0	0	0	4	0	0	0	4	4	0
3	8243183	+	CHH	CTC	680	0	0	0	0	0	4	0	0	0	4	4	0
3	8243185	+	CHH	CTA	682	0	0	0	0	0	4	0	0	0	4	4	0
3	8243189	-	CHH	CTT	686	0	2	0	0	0	3	0	0	0	5	5	0	0
3	8243190	-	CHH	CCT	687	0	2	0	0	0	3	0	0	0	5	5	0	0
3	8243198	-	CHH	CTA	695	0	2	0	0	1	2	0	0	1	4	5	20	0
3	8243202	+	CHH	CAT	699	0	0	0	0	0	4	0	0	0	4	4	0
3	8243205	+	CHH	CCA	702	0	0	0	0	0	4	0	0	0	4	4	0
3	8243206	+	CHH	CAT	703	0	0	0	0	0	4	0	0	0	4	4	0
3	8243211	-	CHH	CAT	708	0	2	0	0	0	3	0	0	0	5	5	0	0
3	8243217	+	CHH	CTC	714	0	0	0	0	0	4	0	0	0	4	4	0
3	8243219	+	CHH	CTA	716	0	0	0	0	0	4	0	0	0	4	4	0
3	8243223	-	CHH	CTT	720	0	2	0	0	0	1	0	0	0	3	3	0
3	8243224	+	CHH	CTT	721	0	0	0	0	0	4	0	0	0	4	4	0
3	8243227	-	CHH	CAA	724	0	2	0	0	0	1	0	0	0	3	3	0
3	8243228	+	CHH	CTA	725	0	0	0	0	0	4	0	0	0	4	4	0
3	8243235	-	CHH	CTA	732	0	2	0	0	0	2	0	0	0	4	4	0
3	8243238	-	CHH	CTA	735	0	2	0	0	0	2	0	0	0	4	4	0
3	8243241	+	CG	CGT	738	0	0	0	0	0	4	0	0	0	4	4	0
3	8243242	-	CG	CGT	739	0	2	0	0	0	2	0	0	0	4	4	0
3	8243248	-	CHH	CTA	745	0	2	0	0	0	2	0	1	0	5	5	0	0
3	8243251	-	CHH	CAA	748	0	2	0	0	0	2	1	0	1	4	5	20	0
3	8243259	-	CHH	CAT	756	0	1	0	0	0	1	0	0	0	2	2	0
3	8243266	-	CHH	CTA	763	0	1	0	0	0	1	0	0	0	2	2	0
3	8243272	-	CHH	CTT	769	0	1	0	0	0	1	0	0	0	2	2	0
3	8243273	+	CHH	CTA	770	0	0	0	0	0	1	0	0	0	1	1	0
3	8243279	-	CHH	CTT	776	0	1	0	0	0	1	0	0	0	2	2	0
3	8243280	+	CHH	CTT	777	0	0	0	0	0	3	0	0	0	3	3	0
3	8243283	-	CHH	CAA	780	0	1	0	0	0	1	0	0	0	2	2	0
3	8243284	+	CG	CGT	781	0	0	0	0	0	3	0	0	0	3	3	0
3	8243285	-	CG	CGC	782	0	1	0	0	0	1	0	0	0	2	2	0
3	8243289	-	CHH	CTA	786	0	1	0	0	0	1	0	0	0	2	2	0
3	8243292	-	CHH	CAT	789	0	1	0	0	0	1	0	0	0	2	2	0
3	8243304	-	CHH	CAT	801	0	1	0	0	0	1	0	0	0	2	2	0
3	8243308	-	CHH	CAT	805	0	1	0	0	0	1	0	0	0	2	2	0
3	8243309	+	CG	CGC	806	0	0	0	0	0	4	0	0	0	4	4	0
3	8243310	-	CG	CGC	807	0	0	0	0	0	1	0	0	0	1	1	0
3	8243311	+	CHH	CTT	808	0	0	0	0	0	4	0	0	0	4	4	0
3	8243314	-	CHH	CAA	811	0	0	0	0	0	1	0	0	0	1	1	0
3	8243318	+	CHG	CCG	815	0	0	0	0	0	4	0	0	0	4	4	0
3	8243319	+	CG	CGT	816	0	0	0	0	0	4	0	0	0	4	4	0
3	8243320	-	CG	CGG	817	0	0	0	0	0	1	0	0	0	1	1	0
3	8243327	-	CHH	CAT	824	0	0	0	0	0	1	0	0	0	1	1	0
3	8243331	-	CHH	CAT	828	0	0	0	0	0	1	0	0	0	1	1	0
3	8243333	+	CHH	CAA	830	0	0	0	0	0	4	0	0	0	4	4	0
3	8243337	-	CHH	CAT	834	0	0	0	0	0	1	0	0	0	1	1	0
3	8243338	-	CHH	CCA	835	0	0	0	0	0	1	0	0	0	1	1	0
3	8243342	+	CHH	CAA	839	0	0	0	0	0	4	0	0	0	4	4	0
3	8243349	-	CHH	CAA	846	0	0	0	0	0	1	0	0	0	1	1	0
3	8243351	+	CHH	CTC	848	0	0	0	0	0	3	0	0	0	3	3	0
3	8243353	+	CHH	CCT	850	0	0	0	0	0	3	0	0	0	3	3	0
3	8243354	+	CHH	CTT	851	0	0	0	0	0	3	0	0	0	3	3	0
3	8243364	-	CHH	CAA	861	0	1	0	0	0	0	0	0	0	1	1	0
3	8243370	+	CHH	CTC	867	0	0	0	0	0	2	0	0	0	2	2	0
3	8243372	+	CHH	CTT	869	0	0	0	0	0	2	0	0	0	2	2	0
