# Supplementary material for: Natural epialleles of Arabidopsis SUPERMAN display superwoman phenotypes
Source: Commun Biol. 2020 Dec 15;3:772. doi: 10.1038/s42003-020-01525-9 (PMC7738503; doi:10.1038/s42003-020-01525-9)
Supplement: Supplementary file 6 — Supplementary Data 3 [file 42003_2020_1525_MOESM6_ESM.xlsx]

## Sheet: Fig 2e
Data for Fig.2e graph
% of cytosines methylated in different sequence contexts for the 17 genotypes as represented
Genotype	%CHH	%CHG	%CG	Total % Methylated
clk-1	41	89.1	25	46
clk-3	40.7	92.7	42	47.2
AMT	38	85.5	4	42
Wa-1(2x)	39.1	83.6	33	44
Wa-1(4x)	11.7	45.5	25	16
Geg-14	12	49.1	8	16.4
IP-TRS-0	11.2	38.2	21	15.6
Me-0	16.7	72.7	33	24.5
Cnt-1	3	10.9	0	3.8
Lin S-5	0	21.8	4	2.9
Sorbo	6	14.5	0	6.7
Tscha-1	5.5	21.8	0	7.2
Pla-0	0.5	16.4	8	2.9
IP-Mos-1	1.1	18.2	0	3.1
Got-22	4.4	20	0	6.1
Basta-2	1.6	14.5	0	3.2
