# Supplementary material for: Natural epialleles of Arabidopsis SUPERMAN display superwoman phenotypes
Source: Commun Biol. 2020 Dec 15;3:772. doi: 10.1038/s42003-020-01525-9 (PMC7738503; doi:10.1038/s42003-020-01525-9)
Supplement: Supplementary file 7 — Supplementary Data 4 [file 42003_2020_1525_MOESM7_ESM.xlsx]

## Sheet: Fig 4j
Fig. 4J Δct values representing SUP mRNA abundance
	Col-0 vs Wa-1
	Delta CT (Col-0)	Delta CT (Wa-1)
Biological replicate 1 ( average of 3 technical replicates)	6.94	6.61
Biological replicate 2 ( average of 3 technical replicates)	7.23	7.27
Biological replicate 3 ( average of 3 technical replicates)	7.29	7.38
Biological replicate 4 ( average of 3 technical replicates)	7.13	6.93
Biological replicate 5 ( average of 3 technical replicates)	7.21	7.11
Biological replicate 6 ( average of 3 technical replicates)	6.93	7.18
	Col-0 vs Geg-14
	Delta CT (Col-0)	Delta (Geg-14)
Biological replicate 1 ( average of 3 technical replicates)	5.78	5.96
Biological replicate 2 ( average of 3 technical replicates)	5.84	5.86
Biological replicate 3 ( average of 3 technical replicates)	5.78	6.08
Biological replicate 4 ( average of 3 technical replicates)	5.86	5.84
