# Supplementary material for: Natural epialleles of Arabidopsis SUPERMAN display superwoman phenotypes
Source: Commun Biol. 2020 Dec 15;3:772. doi: 10.1038/s42003-020-01525-9 (PMC7738503; doi:10.1038/s42003-020-01525-9)
Supplement: Supplementary file 8 — Supplementary Data 5 [file 42003_2020_1525_MOESM8_ESM.xlsx]

## Sheet: Table S4
List of Oligos used in the study
S.no.	Primer	Forward/Reverse	Marker ID (www.arabidopsis.org)	Oligo Sequence(5'-3')	Polymorphic between Wa-1 and Col-0/Ler
1	MR36	F	1-AC024174-0604	CAGAGAGATCCGACGAGAGA	Col-0
2	MR37	R	1-AC024174-0604	GTACCACTTACCCGAACCAA
3	MR38	F	1-AC011661-1259	GATATTTGTTTTGCTAACAC	Col-0/Ler
4	MR39	R	1-AC011661-1259	TAATAAAGTTCCAGCTTTGA
5	MR40	F	1-AC006341-1856	AAGATTACACGACCAAGAAG	Col-0/Ler
6	MR41	R	1-AC006341-1856	CTTGTCGGGCAGATAAACTA
7	MR42	F	1-AC003979-2653	CACTGCAACAAAGTGGAAAT	Col-0/Ler
8	MR43	R	1-AC003979-2653	ATCCGTTTCAATATCCACAA
9	MR44	F	1-AC006228-4425	TGCATGACAGCACGAGAC	Col-0/Ler
10	MR45	R	1-AC006228-4425	GTGACCACCACACTCACTTA
11	MR46	F	1-AC006423-5434	TGCGGGAGTGTGATAGAATA	Col-0
12	MR47	R	1-AC006423-5434	TCCTCGAAAGATTCATTGAT
13	MR48	F	1-AC009317-7199	AGATGCAAATTCCAAGAAAC	Ler
14	MR49	R	1-AC009317-7199	GCCAGACATACTTTCATGTG
15	MR50	F	1-AC066689-7854	GTTTGTTTTCCTTGTCTATC	Col-0/Ler
16	MR51	R	1-AC066689-7854	TGTTTTTGAAAGAAAAGTAG
17	MR52	F	1-AC004393-8313	CTACTGATATCGCTGATAAG	Col-0/Ler
18	MR53	R	1-AC004393-8313	ATCGTGGTGCGCCATCAA
19	MR54	F	1-AC010675-8645	GGACCGACGGTTACGAGAGT	Col-0/Ler
20	MR55	R	1-AC010675-8645	TAACGGGCCGTTGCAAGA
21	MR56	F	1-AC006434-9324	AAGCTCGCTTTGCAGTTC	Col-0/Ler
22	MR57	R	1-AC006434-9324	CTCCAATTTACCAGCTACAT
23	MR58	F	2-AC007069-0197	CGTGTTTACCGGGTCGGA	Col-0
24	MR59	R	2-AC007069-0197	AAAACCCTTGAAGAATACG
25	MR60	F	2-AC006420-1312	TAGTCTGAGCTTACCAATA	Col-0
26	MR61	R	2-AC006420-1312	TTACCCTCGACTCGTAAC
27	MR62	F	2-AC007187-2394	ACTTTTGTTTTGGGTTCA	Col-0/Ler
28	MR63	R	2-AC007187-2394	TTTGCGAATACCAAAATG
29	MR64	F	2-AC005917-4269	ATGTATTTGTTGCAAAATAA	Col-0
30	MR65	R	2-AC005917-4269	TGCACAGAAGAAAAAACTA
31	MR66	F	2-AC004482-5111	TTATGTTGTGTTGGAGTTGG	Col-0
32	MR67	R	2-AC004482-5111	TTGGTATGAATACGTTCTAA
33	MR68	F	2-AC005623-5887	TCCGATTCGATTAAACTC	Col-0/Ler
34	MR69	R	2-AC005623-5887	TTATTTCCTATTTCAAGACT
35	MR70	F	2-AC006223-6909	TTCCTCATTGTCCAGAAG	Col-0
36	MR71	R	2-AC006223-6909	CTACAAACCCCCGGTCTA
37	MR72	F	2-AC004697-8295	ATGAACGGAGTAGCTATC	Col-0
38	MR73	R	2-AC004697-8295	CGCGTAGAACATAATCTGTA
39	MR74	F	2-AC005309-9927	ACGAATATTGATTGTCTAAG	Col-0
40	MR75	R	2-AC005309-9927	AACCTAAGGGAAGGCTAC
41	MR76	F	3-AC009540-0422	CAATGGGAAGAAGGTGTGAG	Col-0/Ler
42	MR77	R	3-AC009540-0422	CGCATTTCCATAAGTTTGTT
43	MR78	F	3-AC009991-1456	CACAAGGTTGCTCGTATCA	Col-0
44	MR79	R	3-AC009991-1456	TGGGGATTTCTGGATAAGTT
45	MSAT3.19	F	MSAT3.19	TAATTCGATCCAATTGACAT	Col-0
46	MSAT3.19	R	MSAT3.19	TGGCTTGGCACAAAC
47	MR80	F	3-AB022217-2402	ACCTGTTCAGTCTATGTTAC	Ler
48	MR81	R	3-AB022217-2402	GGGAATTATTAACATTATCA
49	MR82	F	3-AB025608-3513	GCGTGGTGAGCCAACAACT	Col-0/Ler
50	MR83	R	3-AB025608-3513	CGGCCATGAAATGTCAAAC
51	MR84	F	3-AB024028-4332	ATGAGCTTTAGGAGTGTGTA	Ler
52	MR85	R	3-AB024028-4332	AATTTTGTCCCAAAAGAATA
53	MR86	F	3-AP000411-5353	ATTTGCACTCAAGAAAAACAAAGA	Ler
54	MR87	R	3-AP000411-5353	AACGTATAACGTAATGAAAGTAGGTGA
55	MR88	F	3-AC002534-6967	CAAAAGAAATGCAACGAGAC	Col-0
56	MR89	R	3-AC002534-6967	TTTGATCATGAATGGTAGTG
57	MR90	F	3-AL132967-7750	CCTCTTTACGCCATTGCAT	Col-0/Ler
58	MR91	R	3-AL132967-7750	GTAAGCTCAGTCGCCTTTCT
59	MR92	F	3-AL132954-8728	GAGCAACATTAAGGATAGAA	Ler
60	MR93	R	3-AL132954-8728	ATCTCATACTCATAATATGTAG
61	MR94	F	3-AL358732-9599	GGAGGACGTGTTCTTCTT	Col-0
62	MR95	R	3-AL358732-9599	ATTTCGACGAATTCAAATTA
63	MR96	F	4-AF069442-0706	TTATAGCAAACGTACAAGTC	Col-0/Ler
64	MR97	R	4-AF069442-0706	CTGCATACACGTCGTCTC
65	MR98	F	4-AF147264-2352	gcttaataccaacgttttcc	Col-0/Ler
66	MR99	R	4-AF147264-2352	gctgaagagagagttagctc
67	MR100	F	4-AL049482-3304	CTGGACCCTAGTGGATGT	Col-0
68	MR101	R	4-AL049482-3304	GACGGTTCTCCATTAATTAT
69	MR102	F	4-AL049656-4247	CTCGTAGTGCACTTTCATCA	Col-0
70	MR103	R	4-AL049656-4247	CACATGGTTAGGGAAACAATA
71	MR104	F	4-Z97343-5268	TTCGGAGAAAGAAACGACAT	Ler
72	MR105	R	4-Z97343-5268	ATGGAACTATTCAGGCATTA
73	MR106	F	4-AL033545-6371	TCTGATTTACGGCGGTTC	Col-0/Ler
74	MR107	R	4-AL033545-6371	TGGGTTCCAACAATGTAATA
75	MR108	F	4-AL078470-7714	GCATGCAACAGTGATCTTTA	Col-0/Ler
76	MR109	R	4-AL078470-7714	AATCGGTTAGACATCTTTTA
77	MR110	F	4-AL035678-8634	CCTGGCGCTAATGTACACT	Col-0/Ler
78	MR111	R	4-AL035678-8634	TTTGCTTTGGTTTGTAAGAT
79	MR112	F	4-AL035708-9963	ATCCGATCTCAAACAGAGTC	Col-0/Ler
80	MR113	R	4-AL035708-9963	GTCGGGTTTCTGTATCTCC
81	MR114	F	5-AB010070-0918	CTCTGTTGGGGCAAAACC	Col-0
82	MR115	R	5-AB010070-0918	GATGCTGGAGAGTAGCTTAG
83	MR116	F	5-AL163792-1729	CAGTCTAAAAGCGAGAGTATGATG	Col-0
84	MR117	R	5-AL163792-1729	GTTTTGGGAAGTTTTGCTGG
85	MR118	F	5-AB006708-2862	TTCATGAGAGCGGCATTC	Col-0
86	MR119	R	5-AB006708-2862	GCAAAATGTTTGGACAATTA
87	MR120	F	5-AF262043-3892	CAAGCGATGGGTTCAAAG	Col-0/Ler
88	MR121	R	5-AF262043-3892	AGGTAGCTGCCAAGGTAG
89	MR122	F	5-AF058826-5037	CACAGGCCATTGGATGTA	Col-0
90	MR123	R	5-AF058826-5037	TGTTAGAACCCACCATTTG
91	MR124	F	5-AB013391-6317	CAGACGTATCAAATGACAAATG	Col-0
92	MR125	R	5-AB013391-6317	GACTACTGCTCAAACTATTCGG
93	MR126	F	5-AB023033-7443	CCTGTTCCAATGAATATG	Col-0
94	MR127	R	5-AB023033-7443	TGTAGCTGCTGAGTTGTC
95	MR128	F	5-AB013387-8148	TGCAAAGTTATTTGAAGAG	Col-0/Ler
96	MR129	R	5-AB013387-8148	AAATGCTTTAACAACAAGA
97	MR130	F	5-AB009053-9339	AAAAGGCGACTACTAGCA	Col-0
98	MR131	R	5-AB009053-9339	GCCATTTATTTGGTCAAC
99	MR210	F	Chr 3, 9469671	GAATCTTCCACCAGCTATAA	Col-0/Ler
100	MR211	R	Chr 3, 9469671	GAAGGATCCAAGGTTCTAAT
101	MR218	F	Chr 3, 8467190	CTACTTTACGCCTTTTATTG	Ler
102	MR219	R	Chr 3, 8467190	TGAATTGTCCCGAGAC
103	MR220	F	Chr 3, 8808167	TAATTCGATCCAATTGACAT	Col-0
104	MR221	R	Chr 3, 8808167	TGGCTTGGCACAAAC
105	MR168	F	chr1,24370345	CTGCCTGAAATTGTCGAAAC	Col-0
106	MR169	R	chr1,24370345	GGCATCACAGTTCTGATTCC
107	MR868	F	kyp-2 genotyping	GCAGTGAAGATGAGAATGCGCCAGAGTTC	CAPs marker using restriction enzyme Cac81
108	MR869	R	kyp-2 genotyping	CGCTATCAAGCGCATATCCATAGTCGTAAGTGAGATC
109	MR903	F	cmt3-7 genotyping	TTGACTACCCCGGGAATGAACCCATTTGT	dCAPs marker using restriction enzyme Bgl2
110	MR904	R	cmt3-7 genotyping	GATCTGCAACAAATCTCAGC
